# Supplementary material for: Cu-Doped-ZnO Nanocrystals Induce Hepatocyte Autophagy by Oxidative Stress Pathway
Source: Nanomaterials (Basel). 2021 Aug 17;11(8):2081. doi: 10.3390/nano11082081 (PMC8399041; doi:10.3390/nano11082081)
Supplement: Supplementary file 1 [file nanomaterials-11-02081-s001.zip]

Archive with 1 entries (1 files):
- nanomaterials-1325765-supplementary.pdf
